# Supplementary material for: Nelumbo nucifera Seed–Derived Nitrogen-Doped Hierarchically Porous Carbons as Electrode Materials for High-Performance Supercapacitors
Source: Nanomaterials (Basel). 2021 Nov 23;11(12):3175. doi: 10.3390/nano11123175 (PMC8707477; doi:10.3390/nano11123175)
Supplement: Supplementary file 1 [file nanomaterials-11-03175-s001.zip]

Archive with 1 entries (1 files):
- nanomaterials-1467257-supplementary.pdf
